# Supplementary material for: Endogenous ceramide phosphoethanolamine modulates circadian rhythm via neural–glial coupling in Drosophila
Source: Natl Sci Rev. 2022 Jul 27;9(12):nwac148. doi: 10.1093/nsr/nwac148 (PMC9875363; doi:10.1093/nsr/nwac148)
Supplement: nwac148_Supplemental_Files [file nwac148_supplemental_files.zip]

Archive with 1 entries (1 files):
- supplementary.rar
